# Supplementary material for: Plasma Amino Acids in NAFLD Patients with Obesity Are Associated with Steatosis and Fibrosis: Results from the MAST4HEALTH Study
Source: Metabolites. 2023 Aug 18;13(8):959. doi: 10.3390/metabo13080959 (PMC10456787; doi:10.3390/metabo13080959)
Supplement: Supplementary file 1 [file metabolites-13-00959-s001.zip]

Archive with 2 entries (2 files):
- TableS1.pdf
- TableS2_TableS3.xlsx
