# Supplementary material for: Plasma Amino Acids in NAFLD Patients with Obesity Are Associated with Steatosis and Fibrosis: Results from the MAST4HEALTH Study
Source: Metabolites. 2023 Aug 18;13(8):959. doi: 10.3390/metabo13080959 (PMC10456787; doi:10.3390/metabo13080959)
Supplement: Supplementary file 1 [file metabolites-13-00959-s001.zip › TableS2_TableS3.xlsx]

## Sheet: TableS2
	Table S2: The associations of AAs concentrations with log-PDFF. Notes: The PDFF (%) was log-transformed due to the skewness of the distribution. Essential AAs: Arginine+ histidine+ isoleucine+ leucine+ lysine+ methionine+ phenylalanine+ threonine+ tryptophan+ valine, GSG index: glutamate / (serine + glycine), BCAAs: Valine + Leucine + Isoleucine, AAAs: Tyrosine + Phenylalanine. SE: Standard error…
	Model 1: unadjusted							Model 2: age+sex							Model 3: age+sex+BMI							Model 4: age + sex + BMI + center of the study + smoking + PAL							Model 5: age + sex + BMI + center of the study + smoking + PAL+nutrient intake of the specific AA
Amino Acids (AAs) μmoles/L	beta	exp(beta)	SE	95%CI		p-Values	Corrected p-Values	beta	exp(beta)	SE	95%CI		p-Values	Corrected p-Values	beta	exp(beta)	SE	95%CI		p-Values	Corrected p-Values	beta	exp(beta)	SE	95%CI		p-Values	Corrected p-Values	beta	exp(beta)	SE	95%CI		p-Values	Corrected p-Values
Essential AAs	0.001518	1.00152	0.0004449	0.00063441	0.00240152	0.000957	0.037323	0.0013531	1.00135	0.0004534	0.00045255	0.00225373	0.00365	0.14235	0.0013577	1.00136	0.0004546	0.000454587	0.00226074	0.00363	0.14157	0.001561	1.00156	0.0004653	0.000635196	0.00248751	0.00122	0.04758	0.001598	1.0016	0.0004862	0.000628462	0.00256745	0.00158	0.06162
Nonessential AAs	0.0004169	1.00042	0.0003274	-0.000233201	0.00106698	0.206032	1	0.0003916	1.00039	0.0003245	-0.000253025	0.00103623	0.2307	1	0.0004246	1.00042	0.0003276	-0.000226133	0.00107536	0.1982	1	0.0004	1.0004	0.0003457	-0.000288147	0.00108806	0.2508	1	-	-	-	-	-	-	-
GSG index	0.031755	1.03226	0.008768	0.0143425	0.0491667	0.000477	0.018603	0.029265	1.0297	0.008793	0.0117992	0.0467309	0.00126	0.04914	0.029584	1.03003	0.009137	0.0114322	0.047736	0.00169	0.06591	0.03051	1.03098	0.01022	0.0101611	0.0508582	0.00378	0.14742	0.02719	1.02756	0.01096	0.0053383	0.0490392	0.0155	0.6045
BCAAs	0.0025905	1.00259	0.0006979	0.00120459	0.00397636	0.00035	0.01365	0.0023457	1.00235	0.0007173	0.000920751	0.00377061	0.00152	0.05928	0.0023204	1.00232	0.0007227	0.000884571	0.00375617	0.00184	0.07176	0.00253	1.00253	0.0007367	0.00106332	0.00399607	0.000951	0.037089	0.002629	1.00263	0.0007669	0.0010994	0.00415788	0.00102	0.03978
AAAs	0.01337	1.01346	0.003	0.00740991	0.0193266	2.33e-05	0.0009087	0.01225	1.01233	0.00316	0.00597371	0.018527	0.0002	0.0078	0.012479	1.01256	0.003168	0.00618524	0.0187729	0.000161	0.006279	0.01156	1.01163	0.003412	0.00476791	0.0183488	0.0011	0.0429	0.01222	1.01229	0.003534	0.00516969	0.0192641	0.000928	0.036192
L-Alanine	0.002896	1.0029	0.001245	0.000424487	0.00536716	0.022142	0.863538	0.003163	1.00317	0.00122	0.000740886	0.00558597	0.0111	0.4329	0.003212	1.00322	0.001223	0.000781619	0.00564206	0.01016	0.39624	0.002589	1.00259	0.001402	-0.000201857	0.00537936	0.0686	1	0.002707	1.00271	0.001502	-0.000287244	0.00570168	0.07568	1
beta-Alanine	0.07045	1.07299	0.03936	-0.0077209	0.14862	0.0768	1	0.060356	1.06221	0.039152	-0.0174145	0.138127	0.12664	1	0.066925	1.06922	0.039769	-0.0120833	0.145933	0.0959	1	0.0667	1.06897	0.04532	-0.0234997	0.156909	0.145	1	-	-	-	-	-	-	-
Sarcosine	0.02449	1.02479	0.05213	-0.0790357	0.128013	0.64	1	-0.003075	0.99693	0.053644	-0.109632	0.103482	0.9544	1	-0.007265	0.992761	0.054161	-0.114865	0.100335	0.8936	1	0.02319	1.02346	0.06644	-0.10907	0.15544	0.7281	1	-	-	-	-	-	-	-
Cystine	-0.0005654	0.999435	0.0044473	-0.00939696	0.00826613	0.899	1	-0.002953	0.997051	0.004475	-0.0118418	0.00593561	0.511	1	-0.003868	0.996139	0.004611	-0.0130272	0.00529209	0.4038	1	0.0004827	1.00048	0.007179	-0.0138073	0.0147728	0.9466	1	-0.0006475	0.999353	0.007607	-0.0158157	0.0145207	0.9324	1
L-Serine	0.0006971	1.0007	0.0008299	-0.000950882	0.002345	0.403	1	0.0005582	1.00056	0.0008211	-0.00107274	0.00218921	0.498	1	0.0005914	1.00059	0.0008247	-0.00104698	0.00222981	0.4751	1	0.0007581	1.00076	0.0008559	-0.000945591	0.0024618	0.3785	1	0.0006991	1.0007	0.0008724	-0.00104051	0.00243869	0.4256	1
O-Phosphoethanolamine	-0.01406	0.986038	0.03977	-0.0930409	0.0649178	0.724	1	-0.013816	0.986279	0.040068	-0.0934071	0.0657745	0.731	1	-0.016107	0.984022	0.040317	-0.0962045	0.0639896	0.6905	1	-0.02015	0.980052	0.04411	-0.107961	0.0676525	0.649	1	-	-	-	-	-	-	-
Taurine	2.557e-05	1.00003	0.003559	-0.00704247	0.00709361	0.994	1	-0.001243	0.998758	0.003542	-0.0082791	0.00579221	0.7264	1	-0.001703	0.998298	0.003605	-0.0088658	0.00545912	0.6377	1	-0.0007461	0.999254	0.003939	-0.00858699	0.00709483	0.8503	1	-	-	-	-	-	-	-
L-Asparagine	-0.004815	0.995197	0.008947	-0.0225824	0.0129533	0.592	1	-0.006188	0.993831	0.008896	-0.0238582	0.0114832	0.4885	1	-0.004885	0.995127	0.009324	-0.0234085	0.0136375	0.6016	1	-0.006034	0.993984	0.01025	-0.0264381	0.0143703	0.5578	1	-	-	-	-	-	-	-
Hydroxy-L-Proline	0.008087	1.00812	0.009795	-0.0113631	0.0275372	0.411	1	0.009393	1.00944	0.009685	-0.00984576	0.0286315	0.3347	1	0.009072	1.00911	0.009732	-0.010263	0.0284069	0.3538	1	0.008833	1.00887	0.01025	-0.0115655	0.0292319	0.3913	1	-	-	-	-	-	-	-
Glycine	-0.002039	0.997963	0.001115	-0.00425299	0.000174037	0.0705	1	-0.001732	0.998269	0.001111	-0.00393885	0.000475809	0.1227	1	-0.001651	0.99835	0.001133	-0.00390255	0.000599954	0.14853	1	-0.0013	0.998701	0.001188	-0.00366568	0.00106558	0.2773	1	-0.001239	0.998762	0.001231	-0.00369294	0.00121577	0.3177	1
L-Glutamine	0.0001274	1.00013	0.0011141	-0.00208493	0.00233964	0.909234	1	6.522e-05	1.00007	0.001124	-0.00216743	0.00229788	0.95385	1	0.0001583	1.00016	0.0011357	-0.00209796	0.0024146	0.8894	1	4.135e-05	1.00004	0.001267	-0.00248095	0.00256365	0.974	1	-	-	-	-	-	-	-
Ethanolamine	0.01314	1.01323	0.07068	-0.127203	0.153492	0.853	1	-0.043611	0.957326	0.073451	-0.189512	0.10229	0.554153	1	-0.037292	0.963395	0.074501	-0.185302	0.110718	0.6179	1	-0.09178	0.912306	0.08387	-0.258711	0.0751553	0.2771	1	-	-	-	-	-	-	-
L-Aspartic acid	0.07631	1.0793	0.04484	-0.0127367	0.165364	0.0921	1	0.0792346	1.08246	0.0449655	-0.0100839	0.168553	0.0814	1	0.0777296	1.08083	0.045207	-0.0120836	0.167543	0.089	1	0.07176	1.0744	0.04812	-0.0240254	0.167539	0.14	1	0.07882	1.08201	0.05	-0.0208661	0.178514	0.11934	1
L-Citruline	-0.0089	0.991139	0.009416	-0.0275978	0.00979861	0.347	1	-0.00994	0.990109	0.009252	-0.0283176	0.00843854	0.2855	1	-0.009765	0.990283	0.009286	-0.0282142	0.00868392	0.2958	1	-0.008644	0.991393	0.009861	-0.0282716	0.0109838	0.3834	1	-	-	-	-	-	-	-
L-Threonine	0.003094	1.0031	0.002574	-0.00201709	0.00820489	0.232	1	0.003353	1.00336	0.002534	-0.00167954	0.00838627	0.188984	1	0.003645	1.00365	0.00256	-0.00144135	0.00873135	0.158	1	0.005932	1.00595	0.002726	0.000506319	0.0113579	0.0325	1	0.006222	1.00624	0.002913	0.00041383	0.0120304	0.03613	1
L-Glutamic acid	0.01457	1.01468	0.00368	0.00726566	0.0218817	0.000147	0.005733	0.0134771	1.01357	0.0037195	0.00608886	0.0208654	0.000478	0.018642	0.0134114	1.0135	0.0037943	0.00587341	0.0209494	0.000647	0.025233	0.01478	1.01489	0.004171	0.00647422	0.0230776	0.000668	0.026052	0.01556	1.01568	0.004437	0.00670963	0.0244029	0.000792	0.030888
L-Histidine	0.001496	1.0015	0.006655	-0.01172	0.0147129	0.823	1	-0.0009879	0.999013	0.0067616	-0.0144189	0.0124432	0.884164	1	-0.0001413	0.999859	0.0069075	-0.0138643	0.0135817	0.9837	1	0.002939	1.00294	0.007372	-0.0117351	0.0176136	0.6912	1	0.001796	1.0018	0.007841	-0.0138376	0.0174303	0.8194	1
1-Me-L-Histdine	0.011114	1.01118	0.009067	-0.00689216	0.0291196	0.233	1	0.009889	1.00994	0.009039	-0.00806588	0.0278443	0.2768	1	0.010094	1.01015	0.009069	-0.00792313	0.0281107	0.2687	1	0.01986	1.02006	0.0101	-0.000247407	0.0399718	0.0528	1	-	-	-	-	-	-	-
3-Me-L-Histdine	0.10434	1.10998	0.06042	-0.0156327	0.224321	0.0875	1	0.080944	1.08431	0.060871	-0.079937	0.201856	0.186919	1	0.079605	1.08286	0.061113	-0.0418077	0.201017	0.196	1	0.09793	1.10289	0.06575	-0.0329407	0.228807	0.1403	1	-	-	-	-	-	-	-
gamma-Amino-butyric acid GABA	-0.1559	0.855645	0.3802	-0.910877	0.599079	0.683	1	-0.314043	0.730488	0.38089	-1.07063	0.442548	0.4118	1	-0.330977	0.718222	0.382628	-1.09113	0.429181	0.3893	1	-0.4238	0.654555	0.4262	-1.2721	0.424571	0.323	1	-	-	-	-	-	-	-
D,L-beta-Aminoisobutyric acid	-0.03804	0.962674	0.02826	-0.0941541	0.0180663	0.181	1	-0.048217	0.952927	0.028131	-0.104096	0.00766172	0.0899	1	-0.047963	0.953169	0.028223	-0.104033	0.00810721	0.0927	1	-0.04339	0.957538	0.02983	-0.102773	0.0159874	0.1498	1	-	-	-	-	-	-	-
D,L-alpha-Amino-n-butyric acid	0.008002	1.00803	0.009725	-0.0113092	0.0273127	0.413	1	0.005929	1.00595	0.009627	-0.0131938	0.0250518	0.54	1	0.00633	1.00635	0.009671	-0.0128822	0.0255425	0.5144	1	0.009347	1.00939	0.01014	-0.0108428	0.0295375	0.3596	1	-	-	-	-	-	-	-
L-alpha-Aminoadipic acid	0.01291	1.01299	0.01534	-0.0175552	0.0433777	0.402	1	0.011444	1.01151	0.015477	-0.0192981	0.0421871	0.4615	1	0.01198	1.01205	0.015538	-0.0188903	0.0428494	0.4427	1	0.01053	1.01059	0.01616	-0.0216334	0.0426866	0.5166	1	-	-	-	-	-	-	-
L-Proline	0.001903	1.0019	0.001477	-0.00102927	0.00483504	0.201	1	0.001665	1.00167	0.001459	-0.00123389	0.00456376	0.256917	1	0.001745	1.00175	0.001467	-0.00116878	0.0046588	0.2373	1	0.001453	1.00145	0.001544	-0.00161948	0.00452581	0.3494	1	0.001515	1.00152	0.001671	-0.00181628	0.00484628	0.3676	1
L-Arginine	-0.00169	0.998311	0.004492	-0.0106095	0.00722999	0.708	1	-0.002267	0.997736	0.004423	-0.0110526	0.0065187	0.6095	1	-0.002596	0.997407	0.004458	-0.0114522	0.00626081	0.562	1	-0.001322	0.998679	0.004921	-0.0111163	0.00847267	0.7889	1	-0.00189	0.998112	0.005167	-0.0121931	0.00841269	0.7156	1
L-Ornithine	0.002082	1.00208	0.001671	-0.00123576	0.00540015	0.216	1	0.001813	1.00181	0.001653	-0.00146934	0.0050962	0.2754	1	0.001947	1.00195	0.001665	-0.00136011	0.00525503	0.2452	1	0.00217	1.00217	0.001813	-0.00143792	0.00577802	0.2348	1	-	-	-	-	-	-	-
L-Lysine	0.005209	1.00522	0.002425	0.000393486	0.0100236	0.0343	1	0.0053822	1.0054	0.0023915	0.000631753	0.0101326	0.0268	1	0.005646	1.00566	0.002409	0.000860368	0.0104315	0.0213	0.8307	0.006577	1.0066	0.002585	0.00143175	0.0117217	0.0129	0.5031	0.006868	1.00689	0.00278	0.00132443	0.0124121	0.0159	0.6201
L-Valine	0.005161	1.00517	0.001295	0.00258876	0.00773271	0.000134	0.005226	0.004769	1.00478	0.001312	0.00216305	0.00737453	0.00046	0.01794	0.004728	1.00474	0.001331	0.00208465	0.00737141	0.000608	0.023712	0.005222	1.00524	0.001351	0.00253334	0.00791097	0.000226	0.008814	0.005397	1.00541	0.0014	0.00260583	0.00818754	0.000251	0.009789
L-Methionine	0.01741	1.01756	0.01026	-0.00297429	0.0377851	0.0932	1	0.012154	1.01223	0.010549	-0.00880039	0.0331083	0.252281	1	0.013911	1.01401	0.010741	-0.00742818	0.0352493	0.1986	1	0.01597	1.0161	0.01153	-0.00696924	0.0389145	0.1697	1	0.01733	1.01748	0.01239	-0.00737957	0.0420443	0.166	1
L-Tyrosine	0.01775	1.01791	0.004313	0.00918507	0.0263155	8.35e-05	0.0032565	0.016275	1.01641	0.004388	0.00755879	0.0249914	0.000358	0.013962	0.016734	1.01687	0.004405	0.00798323	0.0254844	0.000264	0.010296	0.01531	1.01543	0.004907	0.0055477	0.0250805	0.00252	0.09828	0.01691	1.01705	0.005059	0.00681818	0.0269947	0.00133	0.05187
L-Isoleucine	0.010512	1.01057	0.003288	0.00398323	0.017041	0.0019	0.0741	0.009419	1.00946	0.003346	0.00277175	0.0160659	0.00598	0.23322	0.009479	1.00952	0.003355	0.00281381	0.0161446	0.00582	0.22698	0.009819	1.00987	0.003485	0.00288307	0.0167551	0.00611	0.23829	0.01015	1.0102	0.003597	0.00297975	0.0173236	0.00618	0.24102
L-Leucine	0.006971	1.007	0.002378	0.00224847	0.0116936	0.00425	0.16575	0.005884	1.0059	0.002503	0.000912491	0.010856	0.0209	0.8151	0.005828	1.00585	0.002514	0.000834002	0.0108215	0.0227	0.8853	0.006529	1.00655	0.002569	0.00141539	0.0116433	0.013	0.507	0.006802	1.00683	0.00271	0.00139809	0.0122065	0.0144	0.5616
L-Phenylalanine	0.028736	1.02915	0.007753	0.0133405	0.044131	0.000357	0.013923	0.025524	1.02585	0.008539	0.00856207	0.042485	0.0036	0.1404	0.025558	1.02589	0.008562	0.00854806	0.0425684	0.00365	0.14235	0.02551	1.02584	0.00875	0.00809693	0.0429305	0.00462	0.18018	0.02518	1.0255	0.009275	0.00668452	0.043674	0.00832	0.32448
L-Tryptophan	0.014257	1.01436	0.006194	0.00195599	0.0265576	0.0236	0.9204	0.010587	1.01064	0.00679	-0.00289962	0.0240744	0.1224	1	0.010937	1.011	0.006819	-0.00261104	0.0244845	0.112	1	0.009947	1.01	0.00744	-0.0048625	0.024757	0.185	1	0.0129	1.01298	0.000222	-0.00349778	0.0292918	0.1212	1

## Sheet: TableS3
	Table S3: The associations of AAs concentrations with log-cT1. Notes: The cT1 (ms) was log-transformed due to the skewness of the distribution. Essential AAs: Arginine+ histidine+ isoleucine+ leucine+ lysine+ methionine+ phenylalanine+ threonine+ tryptophan+ valine, GSG index: glutamate / (serine + glycine), BCAAs: Valine + Leucine + Isoleucine, AAAs: Tyrosine + Phenylalanine. SE: Standard error,…
	Model 1: unadjusted							Model 2: age+sex							Model 3: age+sex+BMI							Model 4: age + sex + BMI + center of the study + smoking + PAL							Model 5: age + sex + BMI + center of the study + smoking + PAL+nutrient intake of the specific AA
Amino Acids (AAs) μmoles/L	beta	exp(beta)	SE	95%CI		p-Values	Corrected p-Values	beta	exp(beta)	SE	95%CI		p-Values	Corrected p-Values	beta	exp(beta)	SE	95%CI		p-Values	Corrected p-Values	beta	exp(beta)	SE	95%CI		p-Values	Corrected p-Values	beta	exp(beta)	SE	95%CI		p-Values	Corrected p-Values
Essential AAs	0.0001447	1.00014	5.603e-05	3.34587e-05	0.000256022	0.0114	0.4446	0.0001499	1.00015	5.782e-05	3.50146e-05	0.000264735	0.0111	0.4329	0.0001496	1.00015	5.608e-05	3.81574e-05	0.000261002	0.00908	0.35412	0.0001648	1.00016	5.934e-05	4.66786e-05	0.000282939	0.00686	0.26754	0.0001648	1.00016	6.134e-05	4.25409e-05	0.00028714	0.00896	0.34944
Nonessential AAs	9.38e-05	1.00009	3.893e-05	1.6475e-05	0.000171123	0.018	0.702	0.0001014	1.0001	3.967e-05	2.25456e-05	0.000180167	0.0123	0.4797	0.0001129	1.00011	3.834e-05	3.67387e-05	0.000189091	0.00412	0.16068	0.0001135	1.00011	4.138e-05	3.11144e-05	0.000195883	0.00755	0.29445	-	-	-	-	-	-	-
GSG index	0.003124	1.00313	0.001104	0.000932139	0.00531668	0.00571	0.22269	0.0031612	1.00317	0.0011284	0.000919384	0.0054031	0.00623	0.24297	0.0026164	1.00262	0.0011477	0.000335928	0.00489694	0.025	0.975	0.002736	1.00274	0.001315	0.000117046	0.00535485	0.0408	1	0.002521	1.00252	0.001395	-0.000260116	0.00530239	0.0749	1
BCAAs	0.000182	1.00018	8.999e-05	3.29074e-06	0.000360758	0.046	1	0.0001849	1.00018	9.355e-05	-9.0449e-07	0.000370785	0.0511	1	0.0001662	1.00017	9.158e-05	-1.57779e-05	0.000348152	0.0729	1	0.0001846	1.00018	9.657e-05	-7.65493e-06	0.000376872	0.0596	1	0.0001999	1.0002	9.919e-05	2.08846e-06	0.000397655	0.0477	1
AAAs	0.0011864	1.00119	0.0003853	0.000421192	0.00195162	0.00274	0.10686	0.0012979	1.0013	0.0004073	0.000488721	0.00210711	0.00198	0.07722	0.001341	1.00134	0.0003932	0.000559709	0.00212224	0.000977	0.038103	0.001353	1.00135	0.0004285	0.000499664	0.0022058	0.00227	0.08853	0.001312	1.00131	0.0004419	0.000431342	0.0021934	0.00406	0.15834
L-Alanine	0.0003881	1.00039	0.000155	8.03285e-05	0.000695881	0.014	0.546	0.0004096	1.00041	0.0001572	9.73901e-05	0.000721867	0.0107	0.4173	0.0004346	1.00043	0.0001519	0.000132766	0.000736506	0.00526	0.20514	0.0004073	1.00041	0.0001778	5.34275e-05	0.000761236	0.0246	0.9594	0.0004342	1.00043	0.0001866	6.21464e-05	0.000806338	0.0228	0.8892
beta-Alanine	0.0006501	1.00065	0.0050857	-0.00945046	0.0107507	0.899	1	0.0004555	1.00046	0.0051772	-0.00983004	0.010741	0.93	1	0.0032043	1.00321	0.0051356	-0.00700006	0.0134087	0.5343	1	0.003474	1.00348	0.005918	-0.00830757	0.0152551	0.5589	1	-	-	-	-	-	-	-
Sarcosine	0.006192	1.00621	0.006394	-0.00650744	0.0188909	0.335	1	0.0074925	1.00752	0.0067476	-0.00591285	0.0208979	0.27	1	0.0055307	1.00555	0.0066314	-0.0076458	0.0187072	0.4065	1	0.007758	1.00779	0.008249	-0.00866393	0.0241805	0.3498	1	-	-	-	-	-	-	-
Cystine	0.0001994	1.0002	0.0005528	-0.00089838	0.00129725	0.719	1	0.0002199	1.00022	0.0005708	-0.000914012	0.00135378	0.701	1	-7.642e-05	0.999924	0.0005682	-0.00120548	0.00105264	0.8933	1	0.0001888	1.00019	0.0009189	-0.00164058	0.00201813	0.8378	1	0.0002277	1.00023	0.0009672	-0.00170097	0.00215631	0.815	1
L-Serine	0.0002103	1.00021	0.0001	1.16291e-05	0.000408972	0.0383	1	0.000217	1.00022	0.0001013	1.57552e-05	0.000418297	0.0349	1	0.0002302	1.00023	9.812e-05	3.52041e-05	0.000425141	0.02121	0.82719	0.0002612	1.00026	0.0001036	5.49664e-05	5.49664e-05	0.0137	0.5343	0.0002563	1.00026	0.0001038	4.92641e-05	0.000463299	0.016	0.624
O-Phosphoethanolamine	0.002972	1.00298	0.004948	-0.00685512	0.012799	0.55	1	0.002341	1.00234	0.005099	-0.00778829	0.012471	0.647	1	0.0014682	1.00147	0.0049736	-0.00841421	0.0113505	0.7685	1	0.001416	1.00142	0.005505	-0.00954452	0.0123758	0.7977	1	-	-	-	-	-	-	-
Taurine	0.0003808	1.00038	0.0004322	-0.000477585	0.00123925	0.381	1	0.0004104	1.00041	0.0004428	-0.000469226	0.00129009	0.356	1	0.0002275	1.00023	0.0004388	-0.000644411	0.00109935	0.6055	1	0.0001451	1.00015	0.0004862	-0.000822832	0.00111306	0.7661	1	-	-	-	-	-	-	-
L-Asparagine	0.0005518	1.00055	0.0010753	-0.00158378	0.00268739	0.609	1	0.0007375	1.00074	0.0011099	-0.0014675	0.00294243	0.508	1	0.001468	1.00147	0.001103	-0.000724782	0.0036599	0.18689	1	0.001394	1.00139	0.001241	-0.00107652	0.00386543	0.2647	1	-	-	-	-	-	-	-
Hydroxy-L-Proline	0.0002917	1.00029	0.001208	-0.00210748	0.0026909	0.81	1	0.0002299	1.00023	0.0012228	-0.00219954	0.00265927	0.851	1	7.606e-06	1.00001	0.001193	-0.00236202	0.00237723	0.9949	1	0.0001338	1.00013	0.001286	-0.00242589	0.00269351	0.9174	1	-	-	-	-	-	-	-
Glycine	6.634e-05	1.00007	0.0001392	-0.000210188	0.00034287	0.635	1	7.453e-05	1.00007	0.0001418	-0.000207091	0.00035616	0.6	1	0.0001361	1.00014	0.0001393	-0.000140643	0.000412876	0.331	1	0.0001642	1.00016	0.0001485	-0.000131411	0.000459787	0.2722	1	0.0001941	1.00019	8.668e-06	-0.000106885	0.00049518	0.2026	1
L-Glutamine	-1.427e-05	0.999986	0.0001373	-0.000286865	0.000258317	0.917	1	1.265e-05	1.00001	0.0001438	-0.000272953	0.000298259	0.93	1	4.308e-05	1.00004	0.0001402	-0.000235564	0.000321729	0.7594	1	2.35e-05	1.00002	0.0001606	-0.000296258	0.000343269	0.884	1	-	-	-	-	-	-	-
Ethanolamine	0.0009193	1.00092	0.0085999	-0.0161609	0.0179994	0.915	1	0.000259	1.00026	0.0092106	-0.0180396	0.0185575	0.978	1	0.0035799	1.00359	0.0090439	-0.0143902	0.02155	0.6932	1	0.0007085	1.00071	0.01056	-0.0203094	0.0217263	0.9467	1	-	-	-	-	-	-	-
L-Aspartic acid	0.006097	1.00612	0.005542	-0.00491064	0.0171048	0.274	1	0.0072598	1.00729	0.0057032	-0.00407057	0.0185901	0.206	1	0.0064071	1.00643	0.0055648	-0.00464999	0.0174641	0.2527	1	0.006006	1.00602	0.006059	-0.00605633	0.0180687	0.3246	1	0.005462	1.00548	0.00622	-0.00694143	0.0178647	0.383	1
L-Citruline	-0.0002806	0.999719	0.0011978	-0.00265961	0.00209834	0.815	1	-0.0002358	0.999764	0.0012116	-0.00264289	0.00217135	0.846	1	-0.0002654	0.999735	0.001178	-0.00260615	0.00207534	0.8223	1	-0.0001081	0.999892	0.001279	-0.00265394	0.00243773	0.9328	1	-	-	-	-	-	-	-
L-Threonine	0.0009919	1.00099	0.0002994	0.000397358	0.00158651	0.00132	0.05148	0.0010224	1.00102	0.000302	0.000422351	0.00162246	0.00106	0.04134	0.0011207	1.00112	0.0002903	0.000543856	0.00169759	0.000214	0.008346	0.001367	1.00137	0.0003106	0.000748591	0.00198538	3.38e-05	0.0013182	0.001459	1.00146	0.0003228	0.000815559	0.00210291	2.41e-05	0.0009399
L-Glutamic acid	0.0016622	1.00166	0.0004579	0.000752767	0.00257156	0.000465	0.018135	0.0017347	1.00174	0.0004687	0.000803481	0.00266585	0.00037	0.01443	0.0015771	1.00158	0.0004669	0.000649388	0.00250481	0.00109	0.04251	0.001784	1.00179	0.0005258	0.000736986	0.00283049	0.00109	0.04251	0.001926	1.00193	0.0005494	0.00083037	0.00302123	0.000794	0.030966
L-Histidine	-0.0002952	0.999705	0.0008201	-0.00192405	0.00133371	0.72	1	-0.0002024	0.999798	0.0008557	-0.0019024	0.00149766	0.814	1	0.0001992	1.0002	0.0008475	-0.00148477	0.00188315	0.8147	1	0.0003608	1.00036	0.0009244	-0.00147955	0.00220124	0.6973	1	-2.128e-05	0.999979	0.0009685	-0.00195243	0.00190988	0.983	1
1-Me-L-Histdine	0.0004331	1.00043	0.0011189	-0.00178901	0.00265528	0.7	1	0.0003068	1.00031	0.0011466	-0.00197103	0.00258465	0.79	1	0.0003477	1.00035	0.0011148	-0.00186727	0.00256272	0.7558	1	0.000746	1.00075	0.001288	-0.00181807	0.00331004	0.5641	1	-	-	-	-	-	-	-
3-Me-L-Histdine	0.002398	1.0024	0.007509	-0.0125146	0.0173114	0.75	1	0.0021333	1.00214	0.0077373	-0.0132383	0.0175049	0.783	1	0.0013347	1.00134	0.0075318	-0.0136307	0.0163002	0.86	1	0.003024	1.00303	0.008315	-0.0135306	0.0195789	0.7171	1	-	-	-	-	-	-	-
gamma-Amino-butyric acid GABA	0.01255	1.01263	0.04923	-0.0852297	0.110338	0.799	1	0.0167141	1.01685	0.050799	-0.0842071	0.117635	0.743	1	0.0171764	1.01732	0.0493884	-0.0809573	0.11531	0.7288	1	0.01348	1.01357	0.05646	-0.0989237	0.125882	0.8119	1	-	-	-	-	-	-	-
D,L-beta-Aminoisobutyric acid	-0.005555	0.99446	0.003496	-0.0124979	0.00138881	0.116	1	-0.0054397	0.994575	0.0036035	-0.0125986	0.0017193	0.135	1	-0.0053546	0.99466	0.0035022	-0.0123134	0.00160426	0.13	1	-0.005492	0.994523	0.003772	-0.0130005	0.00201689	0.1494	1	-	-	-	-	-	-	-
D,L-alpha-Amino-n-butyric acid	-0.001011	0.99899	0.001189	-0.00337177	0.00135013	0.397	1	-0.0010249	0.998976	0.0012064	-0.00342165	0.00137184	0.398	1	-0.0008816	0.999119	0.0011754	-0.00321716	0.00145395	0.4552	1	-0.0007216	0.999279	0.001264	-0.00323788	0.00179474	0.5697	1	-	-	-	-	-	-	-
L-alpha-Aminoadipic acid	-0.000674	0.999326	0.001893	-0.00443446	0.00308637	0.723	1	-0.0010328	0.998968	0.0019564	-0.00491942	0.00285388	0.599	1	-0.0008572	0.999143	0.0019043	-0.00464092	0.00292657	0.6537	1	-0.0009698	0.999031	0.002018	-0.00498799	0.00304836	0.6322	1	-	-	-	-	-	-	-
L-Proline	0.0002476	1.00025	0.0001789	-0.000107655	0.000602822	0.17	1	0.0002471	1.00025	0.0001809	-0.00011227	0.000606517	0.175	1	0.0002721	1.00027	0.0001756	-7.68668e-05	0.000621032	0.1249	1	0.0002422	1.00024	0.0001885	-0.000133157	0.000617508	0.2027	1	0.000279	1.00028	0.0002017	-0.000123219	0.000681132	0.171	1
L-Arginine	-1.621e-05	0.999984	0.0005601	-0.00112864	0.00109623	0.977	1	2.037e-05	1.00002	0.0005681	-0.00110818	0.00114893	0.971	1	-0.0001061	0.999894	0.0005545	-0.00120794	0.000995757	0.8487	1	-0.0002755	0.999725	0.0006189	-0.00150766	0.00095657	0.657	1	-0.0003714	0.999629	0.000643			0.565	1
L-Ornithine	0.0004548	1.00045	0.0002033	5.10213e-05	0.000858666	0.0277	1	0.000452	1.00045	0.000206	4.2852e-05	0.000861204	0.0308	1	0.0004942	1.00049	0.0001994	9.80321e-05	0.000890379	0.01507	0.58773	0.0006122	1.00061	0.000219	0.000176307	0.0010481	0.00651	0.25389	-	-	-	-	-	-	-
L-Lysine	0.0006325	1.00063	0.0003016	3.35471e-05	0.00123138	0.0387	1	0.0006598	1.00066	0.0003048	5.43156e-05	0.00126526	0.033	1	0.0007369	1.00074	0.0002951	0.0001505	0.00132327	0.01437	0.56043	0.0008732	1.00087	0.0003228	0.000230558	0.00151585	0.00838	0.32682	0.0008439	1.00084	0.000345	0.000155956	0.00153191	0.0169	0.6591
L-Valine	0.0003787	1.00038	0.0001676	4.57852e-05	0.000711574	0.0262	1	0.0003805	1.00038	0.0001721	3.861e-05	0.000722434	0.0296	1	0.0003275	1.00033	0.00017	-1.02772e-05	0.000665248	0.0572	1	0.0003685	1.00037	0.0001793	1.14354e-05	0.000725486	0.0433	1	0.0003939	1.00039	0.0001834	2.82728e-05	0.000759579	0.0351	1
L-Methionine	0.001494	1.0015	0.001283	-0.00105402	0.00404264	0.247	1	0.0015171	1.00152	0.0013422	-0.00114937	0.00418359	0.261	1	0.0021284	1.00213	0.001314	-0.000482584	0.00473933	0.10883	1	0.002306	1.00231	0.001436	-0.000553597	0.00516553	0.1124	1	0.00234	1.00234	0.001525	-0.000701087	0.00538153	0.1294	1
L-Tyrosine	0.0014939	1.0015	0.0005527	0.000396256	0.00259158	0.00818	0.31902	0.0015743	1.00158	0.0005703	0.000441421	0.00270723	0.00699	0.27261	0.001659	1.00166	0.000551	0.000564287	0.00275377	0.00339	0.13221	0.001705	1.00171	0.0006198	0.000471006	0.00293879	0.00739	0.28821	0.001735	1.00174	0.0006344	0.000469771	0.00299974	0.00788	0.30732
L-Isoleucine	0.0007379	1.00074	0.0004189	-9.41333e-05	0.00156999	0.0815	1	0.0007363	1.00074	0.0004334	-0.000124794	0.00159735	0.0928	1	0.0007471	1.00075	0.0004208	-8.89091e-05	0.00158315	0.0792	1	0.0007862	1.00079	0.0004492	-0.000108095	0.00168051	0.084	1	0.0008583	1.00086	0.0004574	-5.36505e-05	0.00177029	0.0647	1
L-Leucine	0.0004393	1.00044	0.0003029	-0.000162267	0.00104094	0.15	1	0.0004521	1.00045	0.0003218	-0.000187234	0.0010915	0.163	1	0.0004165	1.00042	0.0003136	-0.000206587	0.00103955	0.1875	1	0.0004804	1.00048	0.0003302	-0.000176917	0.00113768	0.1497	1	0.0005236	1.00052	0.0003433	-0.000160898	0.001208	0.132	1
L-Phenylalanine	0.002826	1.00283	0.0009769	0.000885819	0.00476616	0.00476	0.18564	0.0032625	1.00327	0.0010737	0.00112949	0.00539548	0.00311	0.12129	0.0032577	1.00326	0.0010403	0.00119057	0.00532485	0.00235	0.09165	0.003297	1.0033	0.001089	0.00112844	0.00546516	0.00335	0.13065	0.002991	1.003	0.001146	0.000706143	0.00527608	0.011	0.429
L-Tryptophan	0.0011896	1.00119	0.0007983	-0.000395914	0.00277504	0.14	1	0.0012794	1.00128	0.0008867	-0.00048219	0.00304089	0.153	1	0.0013717	1.00137	0.0008606	-0.000338307	0.00308162	0.1145	1	0.001289	1.00129	0.0009469	-0.000595986	0.00317437	0.1773	1	0.0009924	1.00099	0.001043	-0.0010872	0.00307204	0.3446	1
